# Supplementary material for: Sporadic nesting reveals long distance colonisation in the philopatric loggerhead sea turtle (Caretta caretta)
Source: Sci Rep. 2018 Jan 23;8:1435. doi: 10.1038/s41598-018-19887-w (PMC5780500; doi:10.1038/s41598-018-19887-w)
Supplement: Supplementary file 1 — Dataset S1 [file 41598_2018_19887_MOESM1_ESM.xlsx]

## Sheet: Sporadic nestings genotypes
Nest	MtDNA	Hatchling	cc141		cm72		Cm84		cc7		ccar176		cc117		Ei8
N3	CCA3.1	N3_1	201	201	223	223	311	313	174	188	177	187	240	250	0	0
N3	CCA3.1	N3_2	0	0	0	0	0	0	188	192	0	0	0	0	0	0
N3	CCA3.1	N3_3	0	0	223	223	313	315	188	192	187	193	240	250	0	0
N3	CCA3.1	N3_4	0	0	0	0	0	0	174	174	0	0	0	0	0	0
N3	CCA3.1	N3_5	0	0	223	223	0	0	0	0	177	187	232	244	0	0
N3	CCA3.1	N3_6	0	0	0	0	313	315	188	192	177	187	240	250	0	0
N3	CCA3.1	N3_7	0	0	223	233	313	315	174	174	177	187	240	244	0	0
N3	CCA3.1	N3_8	179	195	223	223	313	315	174	192	187	193	232	250	0	0
N3	CCA3.1	N3_9	189	195	223	233	313	315	188	192	187	193	232	250	0	0
N3	CCA3.1	N3_10	0	0	0	0	0	0	0	0	177	187	240	250	0	0
N3	CCA3.1	N3_11	0	0	223	223	315	315	174	188	0	0	232	232	173	211
N3	CCA3.1	N3_12	0	0	0	0	0	0	0	0	187	193	240	244	0	0
N3	CCA3.1	N3_13	0	0	0	0	0	0	0	0	187	193	232	244	0	0
N3	CCA3.1	N3_14	0	0	223	233	313	315	174	192	177	187	232	244	0	0
N3	CCA3.1	N3_15	0	0	223	233	313	313	174	188	177	187	240	250	0	0
N4	CCA10.4	N4_1	199	203	223	223	315	323	174	188	177	187	244	244	183	187
N6	CCA2.1	N6_1	0	0	223	223	313	321	168	174	177	177	226	232	0	0
N8	CCA2.1	N8_1	0	0	223	223	317	317	174	174	0	0	232	232	0	0
N9	CCA2.1	N9_1	199	205	0	0	313	317	174	198	177	187	232	242	189	191
N10	CCA2.1	N10_1	189	205	223	223	315	317	174	198	177	203	232	232	187	191
N13	CCA2.1	N13_1	201	203	223	233	315	323	186	188	187	187	238	244	177	185
N13	CCA2.1	N13_2	203	205	223	233	313	313	178	188	177	187	244	244	177	185
N13	CCA2.1	N13_3	197	201	223	241	313	313	186	188	187	187	238	244	177	185
N13	CCA2.1	N13_4	197	205	223	233	315	315	178	188	187	187	244	244	185	185
N13	CCA2.1	N13_5	197	205	223	233	0	0	174	188	0	0	244	244	185	185
N13	CCA2.1	N13_6	197	201	223	223	0	0	172	188	0	0	238	244	185	185
N14	CCA1.1	N14_1	191	201	223	251	313	321	172	194	187	187	238	238	187	191
N14	CCA1.1	N14_2	189	201	223	251	313	313	172	184	187	187	238	240	187	191
N14	CCA1.1	N14_3	189	201	223	233	313	323	172	184	187	195	238	238	191	191
N14	CCA1.1	N14_4	191	201	223	233	313	323	172	184	187	187	238	240	191	191
N14	CCA1.1	N14_5	191	201	223	251	321	323	172	184	187	195	238	240	191	191
N14	CCA1.1	N14_6	191	201	223	251	313	321	172	194	187	187	238	238	187	191
N14	CCA1.1	N14_7	191	201	223	251	313	323	172	194	187	187	238	240	191	191
N14	CCA1.1	N14_8	191	197	223	251	313	315	172	186	187	195	232	238	179	191
N14	CCA1.1	N14_9	189	201	223	233	313	313	172	184	187	187	238	240	187	191
N14	CCA1.1	N14_10	191	201	223	233	321	323	172	194	187	195	238	240	187	191
N14	CCA1.1	N14_11	191	201	223	251	321	323	172	194	0	0	238	238	187	191
N14	CCA1.1	N14_12	191	201	223	251	313	321	172	194	187	195	238	240	187	191
N14	CCA1.1	N14_13	189	201	223	233	321	323	172	194	187	195	238	240	191	191
N14	CCA1.1	N14_14	191	201	223	233	313	313	172	194	187	195	238	240	191	191
N14	CCA1.1	N14_15	191	197	223	233	321	323	172	184	187	187	228	238	179	191
N14	CCA1.1	N14_16	191	201	223	251	313	313	172	184	187	187	238	238	187	191
N14	CCA1.1	N14_17	191	197	223	251	313	315	172	186	187	195	232	238	179	191
N14	CCA1.1	N14_18	189	201	223	233	313	313	172	194	187	187	238	240	187	191
N14	CCA1.1	N14_19	189	201	223	233	313	323	172	184	187	187	238	240	187	191
N14	CCA1.1	N14_20	191	201	223	251	313	323	172	184	187	187	238	240	187	191
N14	CCA1.1	N14_21	189	201	223	251	313	321	172	184	187	195	238	238	191	191
N14	CCA1.1	N14_22	189	201	223	251	313	323	172	194	187	195	238	240	191	191
N14	CCA1.1	N14_23	191	201	223	251	321	323	172	194	187	195	238	238	187	191
N15	CCA9.1	N15_1	189	189	223	223	311	317	174	190	0	0	238	238	185	189
N16	CCA2.1	N16_1	0	0	223	223	315	321	174	174	0	0	232	232	0	0
N16	CCA2.1	N16_2	0	0	223	246	0	0	0	0	0	0	0	0	185	189
N17	CCA2.1	N17_1	201	205	223	223	315	321	202	208	0	0	232	232	179	187
N17	CCA2.1	N17_2	191	199	223	223	311	315	172	174	0	0	232	232	179	187
N18	CCA2.1	N18_1	0	0	0	0	0	0	0	0	195	195	238	242	0	0
N18	CCA2.1	N18_2	0	0	223	223	321	321	0	0	0	0	232	238	179	191
N18	CCA2.1	N18_3	199	203	223	223	313	313	174	188	177	187	232	234	187	189
N18	CCA2.1	N18_4	0	0	223	223	313	313	174	188	0	0	232	232	187	189
N18	CCA2.1	N18_5	0	0	0	0	0	0	174	188	177	187	232	232	0	0
N18	CCA2.1	N18_6	0	0	223	223	0	0	174	184	0	0	232	234	187	187
N18	CCA2.1	N18_7	203	203	223	223	0	0	174	188	171	171	232	232	179	187
N18	CCA2.1	N18_8	0	0	223	223	313	321	174	184	187	201	232	232	187	187
N18	CCA2.1	N18_9	0	0	223	252	0	0	174	192	0	0	232	234	179	189
N18	CCA2.1	N18_10	0	0	223	223	321	321	174	174	0	0	232	242	0	0
N18	CCA2.1	N18_11	203	203	223	252	315	315	0	0	0	0	232	236	179	189
N18	CCA2.1	N18_12	0	0	0	0	0	0	174	184	0	0	232	232	181	187
N18	CCA2.1	N18_13	199	203	223	223	313	313	174	184	187	187	232	234	187	189
N18	CCA2.1	N18_14	0	0	223	223	0	0	0	0	0	0	0	0	179	185
N21	CCA2.1	N21_1	199	205	223	223	313	315	188	194	177	177	232	238	187	191
N21	CCA2.1	N21_2	199	205	223	223	313	315	168	172	177	177	232	242	187	187
N27	CCA20.1	N27_1	205	205	0	0	315	321	198	198	177	197	232	232	187	191
N27	CCA20.1	N27_2	199	203	223	223	315	315	194	198	177	187	228	238	177	187
N27	CCA20.1	N27_3	199	205	223	223	315	315	178	198	187	197	0	0	177	187
N27	CCA20.1	N27_4	199	205	223	223	313	321	194	198	187	187	232	232	177	187
N27	CCA20.1	N27_5	203	205	223	223	313	321	196	198	177	197	232	232	187	191
N27	CCA20.1	N27_6	199	205	223	223	315	315	178	198	177	197	232	232	177	187
N27	CCA20.1	N27_7	199	203	223	223	315	315	178	198	187	187	228	238	177	187
N27	CCA20.1	N27_8	203	203	223	223	315	321	196	198	187	197	232	232	177	187
N27	CCA20.1	N27_9	203	203	223	223	315	315	196	198	0	0	238	242	177	187
N27	CCA20.1	N27_10	0	0	223	223	313	315	0	0	0	0	0	0	177	187
N27	CCA20.1	N27_11	0	0	223	223	315	321	178	198	0	0	232	232	0	0
N27	CCA20.1	N27_12	199	203	0	0	315	321	196	198	177	197	238	242	187	191
N27	CCA20.1	N27_13	0	0	0	0	315	315	0	0	0	0	0	0	0	0
N27	CCA20.1	N27_14	0	0	0	0	315	315	0	0	0	0	0	0	0	0
N28	CCA3.1	N28_1	0	0	223	233	0	0	184	194	0	0	232	232	181	191
N29	CCA2.1	N29_1	0	0	223	223	0	0	0	0	0	0	232	232	0	0
N29	CCA2.1	N29_2	0	0	223	223	313	313	174	194	0	0	0	0	177	187
N29	CCA2.1	N29_3	203	203	223	223	313	315	178	194	187	187	232	232	179	187
N29	CCA2.1	N29_4	0	0	223	223	0	0	0	0	0	0	232	232	0	0
N29	CCA2.1	N29_5	203	205	223	223	313	315	172	178	187	187	232	232	177	187
N29	CCA2.1	N29_6	203	205	223	223	315	315	174	194	177	187	232	232	179	191
N29	CCA2.1	N29_7	203	207	223	223	313	313	174	174	0	0	232	232	179	191
N29	CCA2.1	N29_8	199	205	223	223	315	315	178	194	187	187	232	232	177	191
N29	CCA2.1	N29_9	0	0	223	223	0	0	0	0	0	0	0	0	179	187
N29	CCA2.1	N29_10	199	207	223	223	315	315	174	194	177	187	232	232	179	187
N29	CCA2.1	N29_11	199	205	223	223	313	315	172	178	177	187	232	242	179	191
N29	CCA2.1	N29_12	199	207	223	223	313	315	172	178	177	187	232	242	179	191
N29	CCA2.1	N29_13	203	205	223	223	313	315	174	194	187	187	232	232	177	187
N29	CCA2.1	N29_14	203	205	223	223	313	315	172	178	187	187	232	232	177	191
N29	CCA2.1	N29_15	199	205	223	223	315	315	172	174	187	187	232	232	179	187
N29	CCA2.1	N29_16	199	205	223	223	313	313	174	194	187	187	232	242	177	191
N29	CCA2.1	N29_17	203	207	223	223	313	315	174	194	177	187	232	232	179	187
N29	CCA2.1	N29_18	203	205	223	223	315	315	178	194	195	195	232	232	177	191
N32	CCA2.1	N32_1	205	209	223	223	315	315	194	202	177	177	232	242	173	187
N32	CCA2.1	N32_2	205	209	223	223	313	315	174	194	177	177	234	242	187	191
N32	CCA2.1	N32_3	189	199	223	246	315	327	174	198	177	187	234	242	187	187
N32	CCA2.1	N32_4	189	199	223	223	315	327	174	194	177	177	232	234	187	191
N32	CCA2.1	N32_5	205	209	223	246	313	315	174	194	177	187	242	242	187	191
N32	CCA2.1	N32_6	189	209	223	223	0	0	174	198	177	177	234	242	0	0
N32	CCA2.1	N32_7	199	205	223	246	331	331	174	198	177	187	234	242	0	0
N32	CCA2.1	N32_8	199	205	223	223	313	315	174	198	177	177	242	242	173	187
N32	CCA2.1	N32_9	189	199	223	223	313	327	174	194	177	177	234	242	0	0
N32	CCA2.1	N32_10	199	205	223	223	313	327	198	202	177	187	232	242	187	191
N33	CCA2.1	N33_1	189	199	0	0	0	0	198	202	177	187	0	0	0	0
N33	CCA2.1	N33_2	199	205	223	246	313	327	194	202	177	187	232	234	173	187
N33	CCA2.1	N33_3	205	209	223	223	0	0	174	194	177	187	234	242	187	191
N33	CCA2.1	N33_4	189	199	0	0	0	0	172	194	177	177	0	0	0	0
N33	CCA2.1	N33_5	205	209	223	223	313	315	194	202	177	177	232	242	173	187
N33	CCA2.1	N33_6	189	199	223	246	315	327	174	194	177	177	234	242	187	191
N33	CCA2.1	N33_7	205	209	223	246	313	315	198	202	177	177	234	242	173	187
N33	CCA2.1	N33_Female	199	209	223	223	315	327	194	198	177	177	232	242	187	187

## Sheet: Baseline (Carreras et al 2011)
Area	Sample	cc141		cm72		Cm84		cc7		ccar176		cc117		Ei8
Mediterranean	MED01	199	199	223	241	313	315	174	184	179	201	232	244	185	191
Mediterranean	MED02	199	205	223	223	321	321	174	184	187	197	232	232	185	191
Mediterranean	MED03	199	215	223	223	313	315	188	200	187	187	244	244	0	0
Mediterranean	MED04	203	203	223	241	313	315	168	174	185	187	238	244	179	191
Mediterranean	MED05	201	215	223	223	313	313	174	198	187	187	232	244	187	187
Mediterranean	MED06	201	207	223	223	315	323	174	192	185	185	234	236	177	179
Mediterranean	MED07	199	205	223	241	313	325	168	174	185	187	232	238	179	191
Mediterranean	MED08	0	0	223	245	313	313	172	172	169	171	232	238	0	0
Mediterranean	MED09	201	205	223	223	313	323	174	186	185	187	232	232	0	0
Mediterranean	MED10	199	205	223	223	313	315	186	198	185	187	232	232	179	193
Mediterranean	MED11	0	0	223	223	315	317	172	184	0	0	232	238	191	191
Mediterranean	MED12	199	199	223	223	315	315	172	178	187	187	232	238	187	187
Mediterranean	MED13	189	199	223	247	313	317	174	194	177	177	232	244	0	0
Mediterranean	MED14	203	205	223	223	313	323	0	0	177	187	232	238	177	179
Mediterranean	MED15	0	0	223	223	315	321	188	194	177	187	234	238	179	179
Mediterranean	MED16	201	215	223	223	323	325	172	190	187	197	236	238	0	0
Mediterranean	MED17	0	0	223	223	315	315	188	198	179	187	232	244	191	191
Mediterranean	MED18	201	207	223	241	317	323	172	192	187	187	232	232	191	191
Mediterranean	MED19	201	203	223	223	313	313	172	184	171	173	230	244	0	0
Mediterranean	MED20	201	205	223	223	313	323	188	188	177	187	232	238	177	187
Mediterranean	MED21	0	0	223	223	313	327	172	194	187	187	232	232	187	193
Mediterranean	MED22	201	207	223	223	313	321	168	174	187	197	232	250	177	191
Mediterranean	MED23	0	0	223	223	313	323	172	188	0	0	232	244	0	0
Mediterranean	MED24	199	201	223	223	321	321	172	194	187	187	232	232	187	193
Mediterranean	MED25	197	201	223	223	313	315	168	174	177	187	234	238	177	191
Mediterranean	MED26	0	0	223	223	0	0	172	188	0	0	232	234	0	0
Mediterranean	MED27	199	205	223	223	0	0	174	200	177	179	238	244	187	187
Mediterranean	MED28	203	209	223	223	313	321	0	0	177	187	234	244	0	0
Mediterranean	MED29	0	0	223	223	315	323	0	0	0	0	244	244	0	0
Mediterranean	MED30	0	0	0	0	0	0	0	0	187	197	0	0	0	0
Mediterranean	MED31	199	205	223	223	313	323	174	188	187	199	232	244	179	191
Mediterranean	MED32	189	201	223	223	313	313	184	198	187	197	232	238	183	185
Mediterranean	MED33	189	199	223	223	313	315	194	202	187	187	244	244	179	187
Mediterranean	MED34	199	205	223	223	313	313	198	198	177	187	232	244	187	191
Mediterranean	MED35	203	209	223	223	313	315	174	198	185	187	238	244	191	191
Mediterranean	MED36	0	0	223	223	0	0	174	198	199	199	232	232	0	0
Mediterranean	MED37	199	207	223	223	313	321	172	188	187	213	232	236	0	0
Mediterranean	MED38	199	199	223	223	313	323	184	184	187	197	238	238	187	191
Mediterranean	MED39	199	205	223	223	0	0	168	174	0	0	232	232	179	191
Mediterranean	MED40	201	201	223	223	0	0	172	174	185	187	236	244	187	191
Mediterranean	MED41	199	207	223	223	313	313	168	198	199	199	232	250	0	0
Mediterranean	MED42	199	207	223	223	313	323	184	188	187	187	232	238	187	187
Mediterranean	MED43	199	199	223	223	313	315	174	178	187	187	232	238	179	189
Mediterranean	MED44	199	205	223	243	313	313	174	174	177	187	232	244	183	183
Mediterranean	MED45	203	205	0	0	313	321	184	198	187	187	232	234	183	187
Mediterranean	MED46	199	199	0	0	315	315	168	174	177	187	232	232	187	191
Mediterranean	MED47	0	0	223	223	315	315	184	186	0	0	0	0	0	0
Mediterranean	MED48	201	201	223	223	313	315	184	192	187	187	238	238	189	191
Mediterranean	MED49	205	205	223	223	313	321	168	198	187	187	232	236	0	0
Mediterranean	MED50	199	207	223	241	311	323	190	198	187	187	232	238	185	191
Mediterranean	MED51	197	201	223	223	321	325	198	198	179	197	234	244	179	179
Mediterranean	MED52	199	205	223	223	313	315	198	198	187	199	232	236	179	187
Mediterranean	MED53	203	203	223	249	315	315	168	174	187	193	232	232	179	185
Mediterranean	MED54	197	199	223	241	319	323	174	190	177	187	238	238	179	191
Mediterranean	MED55	199	199	223	223	317	323	172	194	187	187	232	244	0	0
Mediterranean	MED56	199	215	0	0	315	315	174	198	187	187	236	244	189	191
Mediterranean	MED57	181	213	223	223	313	315	184	198	177	187	232	244	187	187
Mediterranean	MED58	199	199	223	223	313	313	174	188	187	187	238	238	177	189
Mediterranean	MED59	189	201	223	223	315	315	172	198	187	187	232	232	177	179
Mediterranean	MED60	199	205	223	223	313	321	174	174	179	207	232	244	191	191
Mediterranean	MED61	199	205	223	223	313	323	188	198	187	213	232	234	187	187
Mediterranean	MED62	203	203	223	241	313	321	168	172	187	187	228	232	179	185
Mediterranean	MED63	0	0	223	223	315	321	168	174	0	0	228	232	0	0
Mediterranean	MED64	199	199	223	223	313	313	168	168	187	213	232	232	179	185
Mediterranean	MED65	0	0	223	223	315	315	184	198	177	187	236	244	177	185
Mediterranean	MED66	189	199	223	223	313	323	194	198	187	191	232	244	179	191
Mediterranean	MED67	199	199	223	223	315	315	168	174	179	187	232	238	179	187
Mediterranean	MED68	199	201	223	223	315	325	168	168	177	187	234	238	187	191
Mediterranean	MED69	201	207	223	223	313	321	184	188	0	0	232	250	0	0
Mediterranean	MED70	189	199	223	223	315	321	198	198	177	187	228	250	187	187
Mediterranean	MED71	203	203	223	223	313	313	190	198	177	187	232	234	183	191
Mediterranean	MED72	0	0	223	223	313	313	168	172	177	187	232	232	0	0
Mediterranean	MED73	199	203	223	223	313	313	172	198	177	187	232	238	187	191
Mediterranean	MED74	205	205	223	223	313	321	168	168	185	187	238	240	179	191
Mediterranean	MED75	203	203	223	223	313	321	174	198	187	187	228	232	187	191
Mediterranean	MED76	203	205	223	223	315	315	188	198	187	197	244	244	179	183
Mediterranean	MED77	0	0	0	0	0	0	178	184	0	0	0	0	0	0
Mediterranean	MED78	189	201	223	223	315	321	174	174	187	187	232	232	177	179
Mediterranean	MED79	199	201	223	223	313	315	184	184	177	197	238	244	187	193
Mediterranean	MED80	189	199	223	233	315	323	174	198	187	187	234	244	183	191
Mediterranean	MED81	199	199	223	223	313	315	184	198	185	187	238	244	179	187
Mediterranean	MED82	199	201	223	223	313	313	174	176	177	187	232	236	185	191
Mediterranean	MED83	199	199	223	233	313	315	174	198	187	187	228	244	187	193
Mediterranean	MED84	199	205	223	233	313	317	184	184	177	185	234	240	179	187
Mediterranean	MED85	199	205	223	223	0	0	172	184	177	187	232	232	183	185
Mediterranean	MED86	201	205	223	223	313	323	172	174	187	187	0	0	0	0
Mediterranean	MED87	199	205	223	223	315	315	172	172	185	187	232	232	187	189
Mediterranean	MED88	189	205	223	223	313	315	178	198	187	187	228	232	187	187
Mediterranean	MED89	199	201	223	223	315	321	172	194	185	187	232	244	177	191
Mediterranean	MED90	199	203	223	223	313	315	174	198	177	187	0	0	177	187
Mediterranean	MED91	189	215	223	223	313	315	172	174	185	187	232	232	187	193
Mediterranean	MED92	0	0	223	223	315	323	184	198	0	0	232	232	187	187
Mediterranean	MED93	203	203	223	223	313	321	172	174	187	187	232	236	0	0
Mediterranean	MED94	0	0	223	223	0	0	184	198	0	0	232	238	0	0
Mediterranean	MED95	199	199	223	223	313	313	174	198	187	187	232	232	0	0
Mediterranean	MED96	203	205	223	223	313	315	184	198	191	193	234	236	0	0
Mediterranean	MED97	199	199	223	223	313	313	168	172	177	177	244	244	0	0
Mediterranean	MED98	203	205	223	223	313	323	174	184	187	187	232	244	0	0
Mediterranean	MED99	0	0	223	223	317	321	184	184	0	0	228	228	0	0
Mediterranean	MED100	199	207	223	223	313	313	174	174	187	187	232	232	0	0
Mediterranean	MED101	0	0	223	223	313	313	174	184	187	187	232	238	0	0
Mediterranean	MED102	0	0	223	223	315	323	184	186	0	0	232	236	0	0
Mediterranean	MED103	0	0	223	223	313	319	172	198	0	0	232	232	0	0
Mediterranean	MED104	199	203	223	223	313	313	168	184	177	187	232	244	0	0
Mediterranean	MED105	199	203	223	223	315	321	172	172	177	187	228	234	0	0
Mediterranean	MED106	203	203	223	223	313	323	174	198	187	197	232	232	179	179
Mediterranean	MED107	0	0	223	223	313	323	174	178	0	0	232	232	0	0
Mediterranean	MED108	189	205	223	223	313	323	198	198	0	0	234	238	0	0
Mediterranean	MED109	0	0	223	223	0	0	172	188	0	0	232	232	0	0
Mediterranean	MED110	0	0	223	223	313	317	174	180	0	0	232	232	0	0
Mediterranean	MED111	0	0	223	223	315	315	168	198	0	0	236	238	0	0
Mediterranean	MED112	205	207	223	223	321	321	168	188	177	187	232	238	0	0
Atlantic	ATL01	0	0	223	241	315	315	178	192	193	201	0	0	0	0
Atlantic	ATL02	0	0	0	0	0	0	0	0	0	0	222	222	0	0
Atlantic	ATL03	199	201	223	223	315	323	178	198	0	0	232	238	179	189
Atlantic	ATL04	195	197	223	223	315	317	174	188	187	195	232	232	0	0
Atlantic	ATL05	199	209	223	241	317	329	172	186	0	0	232	240	0	0
Atlantic	ATL06	197	205	223	245	325	325	184	186	187	187	232	234	0	0
Atlantic	ATL07	201	205	223	223	315	315	172	174	177	187	232	236	0	0
Atlantic	ATL08	201	207	223	233	313	313	174	178	187	187	238	244	0	0
Atlantic	ATL09	189	205	223	223	315	325	192	196	189	195	238	240	191	191
Atlantic	ATL10	189	199	223	223	313	323	174	184	185	189	230	244	179	191
Atlantic	ATL11	201	201	223	223	315	321	172	174	189	199	232	238	185	191
Atlantic	ATL12	201	203	223	223	311	311	172	194	187	187	238	244	179	179
Atlantic	ATL13	199	199	0	0	0	0	0	0	187	201	238	244	0	0
Atlantic	ATL14	0	0	223	223	315	321	168	192	199	199	232	238	0	0
Atlantic	ATL15	189	207	223	223	313	315	174	188	0	0	232	240	0	0
Atlantic	ATL16	191	201	0	0	0	0	0	0	177	213	232	238	0	0
Atlantic	ATL17	189	191	223	223	321	321	184	184	199	199	232	232	0	0
Atlantic	ATL18	189	207	0	0	0	0	0	0	177	187	244	244	0	0
Atlantic	ATL19	191	199	223	241	315	315	172	174	163	195	232	238	0	0
Atlantic	ATL20	0	0	223	223	311	315	186	194	0	0	232	244	0	0
Atlantic	ATL21	199	201	223	223	313	313	172	178	187	193	238	246	191	191
Atlantic	ATL22	0	0	223	241	321	321	172	172	0	0	230	238	0	0
Atlantic	ATL23	0	0	223	223	313	313	174	184	0	0	0	0	185	189
Atlantic	ATL24	205	205	223	223	311	315	184	184	187	189	230	238	191	191
Atlantic	ATL25	199	203	223	223	317	323	174	188	0	0	232	232	0	0
Atlantic	ATL26	0	0	223	223	311	321	172	194	199	199	232	238	0	0
Atlantic	ATL27	0	0	223	223	315	325	172	172	177	185	232	232	189	191
Atlantic	ATL28	189	203	223	223	311	317	178	178	187	187	236	244	0	0
Atlantic	ATL29	189	199	223	223	313	313	172	178	187	187	0	0	0	0
Atlantic	ATL30	179	199	223	223	313	315	174	184	177	177	238	244	0	0
Atlantic	ATL31	189	197	223	241	313	313	172	174	187	199	232	244	189	191
Atlantic	ATL32	199	199	223	223	313	315	172	174	187	215	232	238	171	177
Atlantic	ATL33	201	209	223	241	313	313	172	198	177	177	232	238	179	191
Atlantic	ATL34	0	0	223	223	313	313	172	174	0	0	232	246	0	0
Atlantic	ATL35	189	199	223	223	315	315	178	198	187	199	232	238	0	0
Atlantic	ATL36	189	207	223	233	315	321	184	184	177	199	232	244	0	0
Atlantic	ATL37	0	0	223	223	312	321	172	188	0	0	244	244	0	0
Atlantic	ATL38	0	0	223	223	313	321	194	200	0	0	230	234	0	0
Atlantic	ATL39	0	0	223	233	313	315	172	172	185	187	232	232	0	0
Atlantic	ATL40	203	203	223	223	315	315	174	194	187	187	232	244	191	191
Atlantic	ATL41	199	205	0	0	313	317	184	192	0	0	238	238	191	203
Atlantic	ATL42	199	207	223	241	313	313	172	176	0	0	0	0	179	191
Atlantic	ATL43	197	205	223	241	313	323	172	174	0	0	0	0	191	191
Atlantic	ATL44	189	199	223	223	0	0	174	186	0	0	0	0	179	191
Atlantic	ATL45	201	207	223	223	313	323	172	172	0	0	232	240	177	189
Atlantic	ATL46	197	205	223	223	0	0	172	174	0	0	232	244	191	191
Atlantic	ATL47	189	199	223	223	0	0	174	186	0	0	222	238	179	191
Atlantic	ATL48	189	199	223	223	0	0	172	174	0	0	0	0	179	191
Atlantic	ATL49	201	201	223	245	0	0	174	174	0	0	232	238	187	191
Atlantic	ATL50	199	213	223	243	315	327	172	178	185	187	236	238	0	0
Atlantic	ATL51	199	207	223	243	315	323	172	194	187	197	238	244	187	191
Atlantic	ATL52	189	205	223	223	315	325	192	196	189	195	238	240	191	191
Atlantic	ATL53	207	209	0	0	315	315	178	184	185	187	0	0	179	191
Atlantic	ATL54	205	207	0	0	0	0	0	0	0	0	0	0	0	0
Atlantic	ATL55	199	201	223	223	313	317	172	186	185	199	0	0	191	191
	ATL56	0	0	0	0	0	0	172	176	0	0	232	238	0	0
